# Supplementary material for: Gene-based burden scores identify rare variant associations for 28 blood biomarkers
Source: BMC Genom Data. 2023 Sep 4;24:50. doi: 10.1186/s12863-023-01155-0 (PMC10476296; doi:10.1186/s12863-023-01155-0)
Supplement: Supplementary file 2 — Additional file 2. [file 12863_2023_1155_MOESM2_ESM.zip]

Archive with 4 entries (4 files):
- supplementary_tables_S01-S10.xlsx
- supplementary_tables_S11-S17.xlsx
- supplementary_tables_S18-S24.xlsx
- supplementary_tables_S25-S32.xlsx
